# Supplementary material for: Clinical Significance of Nuclear Yin-Yang Overexpression Evaluated by Immunohistochemistry in Tissue Microarrays and Digital Pathology Analysis: A Useful Prognostic Tool for Breast Cancer
Source: Int J Mol Sci. 2025 Sep 9;26(18):8777. doi: 10.3390/ijms26188777 (PMC12469722; doi:10.3390/ijms26188777)
Supplement: Supplementary file 1 [file ijms-26-08777-s001.zip]

Archive with 1 entries (1 files):
- ijms-3811994-supplementary.pdf
